# Supplementary material for: Antimicrobial drimane sesquiterpenes and their effect on endophyte communities in the medical tree Warburgia ugandensis
Source: Front Microbiol. 2014 Feb 7;5:13. doi: 10.3389/fmicb.2014.00013 (PMC3916764; doi:10.3389/fmicb.2014.00013)
Supplement: Supplementary Data S1 — Tentative Structures of all Drimane Sesquiterpene Analytes from Warburgia ugandensis. This file provides information on which the tentative structure identification of drimane sesquiterpenes analytes is based in this study. Each analyte is presented on three pages: Page 1 contains the tentative structure with the analysis retention time, page 2 presents the MS spectrum together with the structure of the derivatized analyte, and page 3 illustrates structure fragments corresponding to specific fragments in the EI–MS spectrum. The tentative structure assignment is based on these data for each analyte respectively. The numbering corresponds to that presented in Figure 2. [file Presentation1.ZIP]

Archive with 4 entries (4 files):
- Material and Methods (Supplementary Information).pdf
- Supplementary Data S1.pdf
- Table S2.pdf
- Table S3.pdf
